# Supplementary material for: Effects of different culture media on physiological features and laboratory scale production cost of Dunaliella salina
Source: Biotechnol Rep (Amst). 2020 Jul 24;27:e00508. doi: 10.1016/j.btre.2020.e00508 (PMC7399117; doi:10.1016/j.btre.2020.e00508)
Supplement: Supplementary file 1 [file mmc1.zip › Data Profile.xml]

<?xml version="1.0" encoding="UTF-8" standalone="no"?><data:data><datasets><author>mdn@ufpr.br</author><type>0</type><dataset><value>1</value><reason>Data will be made available on request</reason><comments/></dataset></datasets></data:data>
